# Supplementary material for: Continuous Flow-Mode Synthesis of Aromatic Amines in a 3D-Printed Fixed Bed Reactor Loaded with Amino Sugar-Stabilized Re Apparent Nanoparticles
Source: Molecules. 2025 Sep 17;30(18):3782. doi: 10.3390/molecules30183782 (PMC12472570; doi:10.3390/molecules30183782)
Supplement: Supplementary file 1 [file molecules-30-03782-s001.zip]

Archive with 1 entries (1 files):
- molecules-3809105-supplementary.pdf
